# Supplementary material for: The Use of Flavylium Salts as Dynamic Inhibitor Moieties for Human Cb5R
Source: Molecules. 2022 Dec 23;28(1):123. doi: 10.3390/molecules28010123 (PMC9822168; doi:10.3390/molecules28010123)
Supplement: Supplementary file 1 [file molecules-28-00123-s001.zip]

Archive with 1 entries (1 files):
- molecules-2040681-supplementary.pdf
